# Supplementary material for: Update on Nutritional Advice Post-Heart Transplant: A Cross-Sectional Study across French-Speaking European Centers
Source: Nutrients. 2024 Aug 25;16(17):2843. doi: 10.3390/nu16172843 (PMC11397603; doi:10.3390/nu16172843)
Supplement: Supplementary file 1 [file nutrients-16-02843-s001.zip]

Archive with 1 entries (1 files):
- nutrients-3139732-supplementary.pdf
